# Supplementary material for: Cellular Immune Responses to Live Attenuated Japanese Encephalitis (JE) Vaccine SA14-14-2 in Adults in a JE/Dengue Co-Endemic Area
Source: PLoS Negl Trop Dis. 2017 Jan 30;11(1):e0005263. doi: 10.1371/journal.pntd.0005263 (PMC5279729; doi:10.1371/journal.pntd.0005263)
Supplement: S1 JEV Peptide library — (XLS) [file pntd.0005263.s005.xls]

## Sheet: MSChargeStates
JEV protein	Pool	Sequence
C	C/prM/M	MTKKPGGPGKNRAINMLK
C	C/prM/M	GKNRAINMLKRGLPRVF
C	C/prM/M	MLKRGLPRVFPLVGVKRV
C	C/prM/M	VFPLVGVKRVVMSLLDGR
C	C/prM/M	RVVMSLLDGRGPVRFVL
C	C/prM/M	DGRGPVRFVLALITFFKF
C	C/prM/M	VLALITFFKFTALAPTK
C	C/prM/M	FKFTALAPTKALSGRWK
C	C/prM/M	PTKALSGRWKAVEKSVAM
C	C/prM/M	WKAVEKSVAMKHLTSFK
C	C/prM/M	VAMKHLTSFKRELGTLI
C	C/prM/M	SFKRELGTLIDAVNKRGR
C	C/prM/M	LIDAVNKRGRKQNKR
C	C/prM/M	NKRGRKQNKRGGNEGSIM
C	C/prM/M	KRGGNEGSIMWLASLAVV
C	C/prM/M	IMWLASLAVVIACAGAMK
C	C/prM/M	VVIACAGAMKLSNFQGKL
prM/M	C/prM/M	MKLSNFQGKLLMTIN
prM/M	C/prM/M	FQGKLLMTINNTDIADVI
prM/M	C/prM/M	INNTDIADVIVIPTSK
prM/M	C/prM/M	ADVIVIPTSKGENRCWVR
prM/M	C/prM/M	SKGENRCWVRAIDVGYM
prM/M	C/prM/M	WVRAIDVGYMCEDTITY
prM/M	C/prM/M	GYMCEDTITYECPKL
prM/M	C/prM/M	DTITYECPKLTMGND
prM/M	C/prM/M	ECPKLTMGNDPEDVDCW
prM/M	C/prM/M	GNDPEDVDCWCDNQEVYV
prM/M	C/prM/M	CWCDNQEVYVQYGRCTR
prM/M	C/prM/M	VYVQYGRCTRTRHSKRSR
prM/M	C/prM/M	TRTRHSKRSRRSVSV
prM/M	C/prM/M	SKRSRRSVSVQTHGESSL
prM/M	C/prM/M	SVQTHGESSLVNKKEAWL
prM/M	C/prM/M	SLVNKKEAWLDSTKATRY
prM/M	C/prM/M	WLDSTKATRYLMKTENWI
prM/M	C/prM/M	RYLMKTENWIIRNPGYAF
prM/M	C/prM/M	WIIRNPGYAFLAAVLGWM
prM/M	C/prM/M	AFLAAVLGWMLGSNNGQR
prM/M	C/prM/M	WMLGSNNGQRVVFTILLL
prM/M	C/prM/M	QRVVFTILLLLVAPAYSF
prM/M	C/prM/M	LLLVAPAYSFNCLGMGNR
E	E	SFNCLGMGNRDFIEG
E	E	GMGNRDFIEGASGATWV
E	E	IEGASGATWVDLVLE
E	E	GATWVDLVLEGDSCLTIM
E	E	LEGDSCLTIMANDKPTL
E	E	TIMANDKPTLDVRMINI
E	E	PTLDVRMINIEASQLAEV
E	E	NIEASQLAEVRSYCY
E	E	QLAEVRSYCYHASVTDI
E	E	YCYHASVTDISTVARCPT
E	E	DISTVARCPTTGEAHNEK
E	E	PTTGEAHNEKRADSSYV
E	E	NEKRADSSYVCKQGFTDR
E	E	YVCKQGFTDRGWGNGCGF
E	E	DRGWGNGCGFFGKGSI
E	E	GCGFFGKGSIDTCAKF
E	E	KGSIDTCAKFSCTSKAI
E	E	AKFSCTSKAIGRTIQ
E	E	TSKAIGRTIQPENIKYEV
E	E	IQPENIKYEVGIFVH
E	E	IKYEVGIFVHGTTTS
E	E	GIFVHGTTTSENHGNY
E	E	TTTSENHGNYSAQVG
E	E	NHGNYSAQVGASQAAKF
E	E	QVGASQAAKFTVTPN
E	E	QAAKFTVTPNAPSVALKL
E	E	PNAPSVALKLGDYGEVTL
E	E	KLGDYGEVTLDCEPRSGL
E	E	TLDCEPRSGLNTEAFYVM
E	E	GLNTEAFYVMTVGSKSFL
E	E	VMTVGSKSFLVHREWF
E	E	KSFLVHREWFHDLALPW
E	E	EWFHDLALPWTSPSSTAW
E	E	PWTSPSSTAWRNRELLM
E	E	TAWRNRELLMEFEGA
E	E	RELLMEFEGAHATKQSVV
E	E	GAHATKQSVVALGSQ
E	E	KQSVVALGSQEGGLHHAL
E	E	SQEGGLHHALAGAIVVEY
E	E	ALAGAIVVEYSSSVML
E	E	VVEYSSSVMLTSGHLKCR
E	E	MLTSGHLKCRLKMDKLAL
E	E	CRLKMDKLALKGTTYGM
E	E	LALKGTTYGMCTEKFSF
E	E	YGMCTEKFSFAKNPV
E	E	EKFSFAKNPVDTGHGTVV
E	E	PVDTGHGTVVIELSY
E	E	HGTVVIELSYSGSDGPCK
E	E	SYSGSDGPCKIPIVSV
E	E	GPCKIPIVSVASLNDM
E	E	IVSVASLNDMTPVGRLV
E	E	NDMTPVGRLVTVNPFV
E	E	GRLVTVNPFVATSSANSK
E	E	FVATSSANSKVLVEM
E	E	SANSKVLVEMEPPFGDSY
E	E	EMEPPFGDSYIVVGRGDK
E	E	SYIVVGRGDKQINHHWHK
E	E	DKQINHHWHKAGSTLGK
E	E	WHKAGSTLGKAFSTTLK
E	E	LGKAFSTTLKGAQRLAAL
E	E	LKGAQRLAALGDTAWDF
E	E	AALGDTAWDFGSIGGVF
E	E	WDFGSIGGVFNSIGRAV
E	E	GVFNSIGRAVHQVFGDAF
E	E	AVHQVFGDAFRTLFGGM
E	E	DAFRTLFGGMSWITQGLM
E	E	GMSWITQGLMGALLLWM
E	E	GLMGALLLWMGVNARDR
E	E	LWMGVNARDRSIALAFL
E	E	RDRSIALAFLATGGVLVF
E	E	FLATGGVLVFLATNV
E	E	GVLVFLATNVHADTGCAI
NS1	NS1/2	NVHADTGCAIDITRKEMR
NS1	NS1/2	AIDITRKEMRCGSGIFV
NS1	NS1/2	EMRCGSGIFVHNDVEAWV
NS1	NS1/2	FVHNDVEAWVDRYKYL
NS1	NS1/2	EAWVDRYKYLPETPRSL
NS1	NS1/2	KYLPETPRSLAKIVHK
NS1	NS1/2	PRSLAKIVHKAHKEGV
NS1	NS1/2	IVHKAHKEGVCGVRSVTR
NS1	NS1/2	GVCGVRSVTRLEHQMW
NS1	NS1/2	SVTRLEHQMWEAVRDEL
NS1	NS1/2	QMWEAVRDELNVLLK
NS1	NS1/2	VRDELNVLLKENAVDLSV
NS1	NS1/2	LKENAVDLSVVVNKPVGR
NS1	NS1/2	SVVVNKPVGRYRSAPKRL
NS1	NS1/2	GRYRSAPKRLSMTQEKF
NS1	NS1/2	KRLSMTQEKFEMGWKAW
NS1	NS1/2	EKFEMGWKAWGKSILF
NS1	NS1/2	WKAWGKSILFAPELA
NS1	NS1/2	KSILFAPELANSTFVV
NS1	NS1/2	PELANSTFVVDGPETK
NS1	NS1/2	TFVVDGPETKECPDEHR
NS1	NS1/2	ETKECPDEHRAWNSMQI
NS1	NS1/2	EHRAWNSMQIEDFGFGI
NS1	NS1/2	MQIEDFGFGITSTRVWLK
NS1	NS1/2	GITSTRVWLKIREES
NS1	NS1/2	RVWLKIREESTDECDGAI
NS1	NS1/2	ESTDECDGAIIGTAVK
NS1	NS1/2	DGAIIGTAVKGHVAV
NS1	NS1/2	GTAVKGHVAVHSDLSYWI
NS1	NS1/2	AVHSDLSYWIESRYNDTW
NS1	NS1/2	WIESRYNDTWKLERAVF
NS1	NS1/2	DTWKLERAVFGEVKSCTW
NS1	NS1/2	VFGEVKSCTWPETHTLW
NS1	NS1/2	CTWPETHTLWGDDVE
NS1	NS1/2	THTLWGDDVEESELII
NS1	NS1/2	DDVEESELIIPHTIAGPK
NS1	NS1/2	IIPHTIAGPKSKHNRR
NS1	NS1/2	AGPKSKHNRREGYKT
NS1	NS1/2	KHNRREGYKTQNQGPW
NS1	NS1/2	GYKTQNQGPWDENGIVL
NS1	NS1/2	GPWDENGIVLDFDYC
NS1	NS1/2	NGIVLDFDYCPGTKVTI
NS1	NS1/2	DYCPGTKVTITEDCSKR
NS1	NS1/2	VTITEDCSKRGPSVR
NS1	NS1/2	DCSKRGPSVRTTTDSGKL
NS1	NS1/2	VRTTTDSGKLITDWCCR
NS1	NS1/2	GKLITDWCCRSCSLPPLR
NS1	NS1/2	CRSCSLPPLRFRTENGCW
NS1	NS1/2	LRFRTENGCWYGMEIRPV
NS1	NS1/2	CWYGMEIRPVMHDETTLV
NS1	NS1/2	PVMHDETTLVRSQVHAF
NS1	NS1/2	TLVRSQVHAFKGEMVDPF
NS1'	NS1/2	AFKGEMVDPFQLGLLVMF
NS2a	NS1/2	AFKGEMVDPFQLGLLVMF
NS2a	NS1/2	PFQLGLLVMFLATQEVLR
NS2a	NS1/2	MFLATQEVLRKRWTARL
NS2a	NS1/2	VLRKRWTARLTIPAVL
NS2a	NS1/2	TARLTIPAVLGVLLVLML
NS2a	NS1/2	VLGVLLVLMLGGITYTDL
NS2a	NS1/2	MLGGITYTDLARYVVLV
NS2a	NS1/2	TDLARYVVLVAAAFA
NS2a	NS1/2	YVVLVAAAFAEANSGGDV
NS2a	NS1/2	FAEANSGGDVLHLALIAV
NS2a	NS1/2	DVLHLALIAVFKIQPAFL
NS2a	NS1/2	AVFKIQPAFLVMNMLSTR
NS2a	NS1/2	FLVMNMLSTRWTNQENVV
NS2a	NS1/2	TRWTNQENVVLVLGAAFF
NS2a	NS1/2	VVLVLGAAFFQLASVDL
NS2a	NS1/2	AFFQLASVDLQIGVHGIL
NS2a	NS1/2	DLQIGVHGILNAAAIAWM
NS2a	NS1/2	ILNAAAIAWMIVRAITF
NS2a	NS1/2	AWMIVRAITFPTTSSVTM
NS2a	NS1/2	TFPTTSSVTMPVLALL
NS2a	NS1/2	SVTMPVLALLTPGMRAL
NS2a	NS1/2	ALLTPGMRALYCLDTYRII
NS2a	NS1/2	ALYLDTYRIILLVIGI
NS2a	NS1/2	YRIILLVIGICSLLHERK
NS2a	NS1/2	GICSLLHERKKTMAKKK
NS2a	NS1/2	ERKKTMAKKKGAVLLGL
NS2a	NS1/2	KKKGAVLLGLALTSTGWF
NS2a	NS1/2	GLALTSTGWFSPTTI
NS2a	NS1/2	STGWFSPTTIAAGLMV
NS2a	NS1/2	PTTIAAGLMVCNPNKKR
NS2a	NS1/2	LMVCNPNKKRGWPATEFL
NS2b	NS1/2	KRGWPATEFLSAVGLMF
NS2b	NS1/2	EFLSAVGLMFAIVGGL
NS2b	NS1/2	GLMFAIVGGLAELDIESM
NS2b	NS1/2	GLAELDIESMSIPFML
NS2b	NS1/2	IESMSIPFMLAGLMAVSY
NS2b	NS1/2	MLAGLMAVSYVVSGK
NS2b	NS1/2	MAVSYVVSGKATDMWLER
NS2b	NS1/2	GKATDMWLERAADISWDM
NS2b	NS1/2	ERAADISWDMGAAIT
NS2b	NS1/2	ISWDMGAAITGSSRRLDV
NS2b	NS1/2	ITGSSRRLDVKLDDDGDF
NS2b	NS1/2	DVKLDDDGDFHFIDDPGV
NS2b	NS1/2	DFHFIDDPGVPWKVWVLR
NS2b	NS1/2	GVPWKVWVLRMSCIGL
NS2b	NS1/2	WVLRMSCIGLAALTPWAI
NS2b	NS1/2	GLAALTPWAIVPAAFGYW
NS2b	NS1/2	AIVPAAFGYWLTLKTTKR
NS2b	NS1/2	YWLTLKTTKRGGVFW
NS2b	NS1/2	KTTKRGGVFWDTPSPK
NS3	NS3	GVFWDTPSPKPCSKG
NS3	NS3	TPSPKPCSKGDTTTGVYR
NS3	NS3	KGDTTTGVYRIMARGIL
NS3	NS3	VYRIMARGILGTYQAGV
NS3	NS3	GILGTYQAGVGVMYENVF
NS3	NS3	GVGVMYENVFHTLWHTTR
NS3	NS3	VFHTLWHTTRGAAIV
NS3	NS3	WHTTRGAAIVSGEGKL
NS3	NS3	AAIVSGEGKLTPYWGSVK
NS3	NS3	KLTPYWGSVKEDRIAY
NS3	NS3	GSVKEDRIAYGGPWRFDR
NS3	NS3	AYGGPWRFDRKWNGTDDV
NS3	NS3	DRKWNGTDDVQVIVV
NS3	NS3	GTDDVQVIVVEPGKG
NS3	NS3	QVIVVEPGKGAVNIQTK
NS3	NS3	GKGAVNIQTKPGVFRTPF
NS3	NS3	TKPGVFRTPFGEVGAVSL
NS3	NS3	PFGEVGAVSLDYPRG
NS3	NS3	GAVSLDYPRGTSGSPIL
NS3	NS3	PRGTSGSPILDSNGDII
NS3	NS3	PILDSNGDIIGLYGNGV
NS3	NS3	DIIGLYGNGVELGDGSYV
NS3	NS3	GVELGDGSYVSAIVQGDR
NS3	NS3	YVSAIVQGDRQEEPV
NS3	NS3	VQGDRQEEPVPEAYTPNM
NS3	NS3	PVPEAYTPNMLRKRQMTV
NS3	NS3	NMLRKRQMTVLDLHPGS
NS3	NS3	MTVLDLHPGSGKTRKIL
NS3	NS3	PGSGKTRKILPQIIKDAI
NS3	NS3	ILPQIIKDAIQQRLRTAV
NS3	NS3	AIQQRLRTAVLAPTRVV
NS3	NS3	TAVLAPTRVVAAEMAEVL
NS3	NS3	VVAAEMAEVLRGLPVRY
NS3	NS3	EVLRGLPVRYQTSAVQR
NS3	NS3	VRYQTSAVQREHQGNEIV
NS3	NS3	QREHQGNEIVDVMCHATL
NS3	NS3	IVDVMCHATLTHRLM
NS3	NS3	CHATLTHRLMSPNRVPNY
NS3	NS3	LMSPNRVPNYNLFVM
NS3	NS3	RVPNYNLFVMDEAHF
NS3	NS3	NLFVMDEAHFTDPASI
NS3	NS3	EAHFTDPASIAARGYI
NS3	NS3	PASIAARGYIATKVEL
NS3	NS3	RGYIATKVELGEAAAIFM
NS3	NS3	ELGEAAAIFMTATPP
NS3	NS3	AAIFMTATPPGTTDPF
NS3	NS3	ATPPGTTDPFPDSNAPI
NS3	NS3	DPFPDSNAPIHDLQDEI
NS3	NS3	APIHDLQDEIPDWAW
NS3	NS3	LQDEIPDWAWSSGYEWI
NS3	NS3	WAWSSGYEWITEYAGKTV
NS3	NS3	WITEYAGKTVWFVASVKM
NS3	NS3	TVWFVASVKMGNEIAMCL
NS3	NS3	KMGNEIAMCLQRAGKKVI
NS3	NS3	CLQRAGKKVIQLNRKSY
NS3	NS3	KVIQLNRKSYDTEYPKCK
NS3	NS3	SYDTEYPKCKNGDWDFVI
NS3	NS3	CKNGDWDFVITTDISEM
NS3	NS3	FVITTDISEMGANFGASR
NS3	NS3	EMGANFGASRVIDCRKSV
NS3	NS3	SRVIDCRKSVKPTIL
NS3	NS3	CRKSVKPTILEEGEGRVI
NS3	NS3	ILEEGEGRVILGNPSPI
NS3	NS3	RVILGNPSPITSASAAQR
NS3	NS3	PITSASAAQRRGRVGR
NS3	NS3	AAQRRGRVGRNPNQV
NS3	NS3	GRVGRNPNQVGDEYHY
NS3	NS3	PNQVGDEYHYGGATS
NS3	NS3	DEYHYGGATSEDDSNL
NS3	NS3	GATSEDDSNLAHWTEAKI
NS3	NS3	NLAHWTEAKIMLDNIHM
NS3	NS3	AKIMLDNIHMPNGLVAQL
NS3	NS3	HMPNGLVAQLYGPEREK
NS3	NS3	AQLYGPEREKAFTMDGEY
NS3	NS3	EKAFTMDGEYRLRGEEKK
NS3	NS3	EYRLRGEEKKNFLELLR
NS3	NS3	EKKNFLELLRTADLPVWL
NS3	NS3	LRTADLPVWLAYKVA
NS3	NS3	LPVWLAYKVASNGIQY
NS3	NS3	YKVASNGIQYTDRKWCF
NS3	NS3	IQYTDRKWCFDGPRTNAI
NS3	NS3	CFDGPRTNAILEDNTEV
NS3	NS3	NAILEDNTEVEIVTRM
NS3	NS3	NTEVEIVTRMGERKILK
NS3	NS3	TRMGERKILKPRWLDARV
NS3	NS3	LKPRWLDARVYADHQALK
NS3	NS3	RVYADHQALKWFKDF
NS3	NS3	HQALKWFKDFAAGKRSAI
NS4a	NS4/5	DFAAGKRSAISFIEVLGR
NS4a	NS4/5	AISFIEVLGRMPEHFMGK
NS4a	NS4/5	GRMPEHFMGKTREALDTM
NS4a	NS4/5	GKTREALDTMYLVATAEK
NS4a	NS4/5	TMYLVATAEKGGKAHRM
NS4a	NS4/5	AEKGGKAHRMALEEL
NS4a	NS4/5	KAHRMALEELPDALETI
NS4a	NS4/5	EELPDALETITLTVAITV
NS4a	NS4/5	TITLTVAITVMTGGFFLL
NS4a	NS4/5	TVMTGGFFLLMMQRKGI
NS4a	NS4/5	FLLMMQRKGIGKMGLGAL
NS4a	NS4/5	GIGKMGLGALVLTLATFF
NS4a	NS4/5	ALVLTLATFFLWAAEV
NS4a	NS4/5	ATFFLWAAEVPGTKI
NS4a	NS4/5	WAAEVPGTKIAGTLLIAL
NS4a	NS4/5	KIAGTLLIALLLMVVLI
NS4a	NS4/5	IALLLMVVLIPEPEKQR
NS4a	NS4/5	VLIPEPEKQRSQTDNQL
NS4a	NS4/5	KQRSQTDNQLAVFLICVL
NS4a	NS4/5	QLAVFLICVLTVVGVV
NS4a	NS4/5	ICVLTVVGVVAANEYGML
NS4a	NS4/5	VVAANEYGMLEKTKADLK
NS4a	NS4/5	MLEKTKADLKSMFGGK
NS4a	NS4/5	ADLKSMFGGKTQASGL
NS4a	NS4/5	FGGKTQASGLTGLPSMAL
NS4a	NS4/5	GLTGLPSMALDLRPATAW
NS4a	NS4/5	ALDLRPATAWALYGGSTV
NS4a	NS4/5	AWALYGGSTVVLTPLLK
NS4a	NS4/5	STVVLTPLLKHLITSEYV
NS4a	NS4/5	LKHLITSEYVTTSLASI
NS4a	NS4/5	EYVTTSLASINSQAGSLF
NS4a	NS4/5	SINSQAGSLFVLPRGVPF
NS4a	NS4/5	LFVLPRGVPFTDLDLTV
NS4a	NS4/5	VPFTDLDLTVGLVFLGCW
NS4a	NS4/5	TVGLVFLGCWGQVTL
NS4a	NS4/5	FLGCWGQVTLTTFLTAMV
NS4a	NS4/5	TLTTFLTAMVLATLHYGY
NS4a	NS4/5	MVLATLHYGYMLPGW
NS4a	NS4/5	LHYGYMLPGWQAEALR
NS4a	NS4/5	LPGWQAEALRAAQRR
NS4a	NS4/5	AEALRAAQRRTAAGIMK
NS4b	NS4/5	QRRTAAGIMKNAVVDGMV
NS4b	NS4/5	MKNAVVDGMVATDVPEL
NS4b	NS4/5	GMVATDVPELERTTPLM
NS4b	NS4/5	PELERTTPLMQKKVGQVL
NS4b	NS4/5	LMQKKVGQVLLIGVSV
NS4b	NS4/5	GQVLLIGVSVAAFLV
NS4b	NS4/5	IGVSVAAFLVNPNVTTVR
NS4b	NS4/5	LVNPNVTTVREAGVLV
NS4b	NS4/5	TTVREAGVLVTAATLTLW
NS4b	NS4/5	LVTAATLTLWDNGASAVW
NS4b	NS4/5	LWDNGASAVWNSTTATGL
NS4b	NS4/5	VWNSTTATGLCHVMRGSY
NS4b	NS4/5	GLCHVMRGSYLAGGSIAW
NS4b	NS4/5	SYLAGGSIAWTLIKNADK
NS4b	NS4/5	AWTLIKNADKPSLKRGR
NS4b	NS4/5	ADKPSLKRGRPGGRTL
NS5	NS4/5	KRGRPGGRTLGEQWKEKL
NS5	NS4/5	TLGEQWKEKLNAMSREEF
NS5	NS4/5	KLNAMSREEFFKYRREGI
NS5	NS4/5	EFFKYRREGIIEVDR
NS5	NS4/5	RREGIIEVDRTEARRARS
NS5	NS4/5	DRTEARRARSENNIV
NS5	NS4/5	RRARSENNIVGGHPVSR
NS5	NS4/5	NIVGGHPVSRGSAKLRWL
NS5	NS4/5	SRGSAKLRWLVEKGFV
NS5	NS4/5	LRWLVEKGFVSPIGKVI
NS5	NS4/5	GFVSPIGKVIDLGCGR
NS5	NS4/5	GKVIDLGCGRGGWSYY
NS5	NS4/5	GCGRGGWSYYAATLKKV
NS5	NS4/5	SYYAATLKKVQEVRGYTK
NS5	NS4/5	KVQEVRGYTKGGAGH
NS5	NS4/5	RGYTKGGAGHEEPMLM
NS5	NS4/5	GAGHEEPMLMQSYGWNLV
NS5	NS4/5	LMQSYGWNLVSLKSGVDV
NS5	NS4/5	LVSLKSGVDVFYKPS
NS5	NS4/5	SGVDVFYKPSEPSDTLF
NS5	NS4/5	KPSEPSDTLFCDIGE
NS5	NS4/5	SDTLFCDIGESSPSPEV
NS5	NS4/5	IGESSPSPEVEEQRTLRV
NS5	NS4/5	EVEEQRTLRVLEMTSDWL
NS5	NS4/5	RVLEMTSDWLHRGPREF
NS5	NS4/5	DWLHRGPREFCIKVLCPY
NS5	NS4/5	EFCIKVLCPYMPKVIEKI
NS5	NS4/5	PYMPKVIEKIEVLQRRF
NS5	NS4/5	EKIEVLQRRFGGGLVRL
NS5	NS4/5	RRFGGGLVRLPLSRN
NS5	NS4/5	GLVRLPLSRNSNHEMYWV
NS5	NS4/5	RNSNHEMYWVSGAAGNVV
NS5	NS4/5	WVSGAAGNVVHAVNM
NS5	NS4/5	AGNVVHAVNMTSQVLLGR
NS5	NS4/5	NMTSQVLLGRMDRTVWR
NS5	NS4/5	LGRMDRTVWRGPKYEEDV
NS5	NS4/5	WRGPKYEEDVNLGSGTR
NS5	NS4/5	EDVNLGSGTRAVGKGEV
NS5	NS4/5	GTRAVGKGEVHSNQEKIK
NS5	NS4/5	EVHSNQEKIKKRIQKLK
NS5	NS4/5	KIKKRIQKLKEEFATTW
NS5	NS4/5	KLKEEFATTWHKDPEHPY
NS5	NS4/5	TWHKDPEHPYRTWTY
NS5	NS4/5	PEHPYRTWTYHGSYEVK
NS5	NS4/5	WTYHGSYEVKATGSASSL
NS5	NS4/5	VKATGSASSLVNGVVKLM
NS5	NS4/5	SLVNGVVKLMSKPWDAI
NS5	NS4/5	KLMSKPWDAIANVTTMAM
NS5	NS4/5	AIANVTTMAMTDTTPF
NS5	NS5	TMAMTDTTPFGQQRVFK
NS5	NS5	TPFGQQRVFKEKVDTK
NS5	NS5	RVFKEKVDTKAPEPP
NS5	NS5	KVDTKAPEPPAGAKEVL
NS5	NS5	EPPAGAKEVLNETTNWLW
NS5	NS5	VLNETTNWLWAYLSREKR
NS5	NS5	LWAYLSREKRPRLCTK
NS5	NS5	REKRPRLCTKEEFIKKV
NS5	NS5	CTKEEFIKKVNSNAAL
NS5	NS5	IKKVNSNAALGAVFA
NS5	NS5	SNAALGAVFAEQNQW
NS5	NS5	GAVFAEQNQWSTAREAV
NS5	NS5	NQWSTAREAVDDPRFWEM
NS5	NS5	AVDDPRFWEMVDEER
NS5	NS5	RFWEMVDEERENHLR
NS5	NS5	VDEERENHLRGECHTCIY
NS5	NS5	LRGECHTCIYNMMGKREK
NS5	NS5	IYNMMGKREKKPGEFGK
NS5	NS5	REKKPGEFGKAKGSRAIW
NS5	NS5	GKAKGSRAIWFMWLGARY
NS5	NS5	IWFMWLGARYLEFEALGF
NS5	NS5	RYLEFEALGFLNEDHWL
NS5	NS5	LGFLNEDHWLSRENS
NS5	NS5	EDHWLSRENSGGGVE
NS5	NS5	SRENSGGGVEGSGVQKL
NS5	NS5	GVEGSGVQKLGYILRDI
NS5	NS5	QKLGYILRDIAGKQGGKM
NS5	NS5	DIAGKQGGKMYADDTAGW
NS5	NS5	KMYADDTAGWDTRITR
NS5	NS5	TAGWDTRITRTDLENEAK
NS5	NS5	TRTDLENEAKVLELL
NS5	NS5	ENEAKVLELLDGEHRML
NS5	NS5	ELLDGEHRMLARAIIEL
NS5	NS5	RMLARAIIELTYRHKVVK
NS5	NS5	ELTYRHKVVKVMRPA
NS5	NS5	HKVVKVMRPAAEGKTVM
NS5	NS5	RPAAEGKTVMDVISR
NS5	NS5	GKTVMDVISREDQRG
NS5	NS5	DVISREDQRGSGQVVTY
NS5	NS5	QRGSGQVVTYALNTFTNI
NS5	NS5	TYALNTFTNIAVQLVRLM
NS5	NS5	NIAVQLVRLMEAEGVI
NS5	NS5	VRLMEAEGVIGPQHLEHL
NS5	NS5	VIGPQHLEHLPRKNKIAV
NS5	NS5	HLPRKNKIAVRTWLF
NS5	NS5	NKIAVRTWLFENGEERV
NS5	NS5	WLFENGEERVTRMAI
NS5	NS5	GEERVTRMAISGDDCAVK
NS5	NS5	AISGDDCAVKPLDDRF
NS5	NS5	CAVKPLDDRFATALHFL
NS5	NS5	DRFATALHFLNAMSKVRK
NS5	NS5	FLNAMSKVRKDIQEWK
NS5	NS5	KVRKDIQEWKPSHGWHDW
NS5	NS5	WKPSHGWHDWQQVPF
NS5	NS5	GWHDWQQVPFCSNHFQEI
NS5	NS5	PFCSNHFQEIVMKDGRSI
NS5	NS5	EIVMKDGRSIVVPCR
NS5	NS5	DGRSIVVPCRGQDELIGR
NS5	NS5	CRGQDELIGRARISP
NS5	NS5	ELIGRARISPGAGWNVK
NS5	NS5	ISPGAGWNVKDTACLPK
NS5	NS5	NVKDTACLPKAYAQMWVL
NS5	NS5	PKAYAQMWVLLYFHRRDL
NS5	NS5	VLLYFHRRDLRLMANAI
NS5	NS5	RDLRLMANAICSAVPVDW
NS5	NS5	AICSAVPVDWVPTGRTSW
NS5	NS5	DWVPTGRTSWSIHSKGEW
NS5	NS5	SWSIHSKGEWMTTEDML
NS5	NS5	GEWMTTEDMLQVWNRVWI
NS5	NS5	MLQVWNRVWIEENEWMM
NS5	NS5	VWIEENEWMMDKTPITSW
NS5	NS5	MMDKTPITSWTDVPYVGK
NS5	NS5	SWTDVPYVGKREDIW
NS5	NS5	PYVGKREDIWCGSLIGTR
NS5	NS5	IWCGSLIGTRSRATW
NS5	NS5	LIGTRSRATWAENIYAAI
NS5	NS5	TWAENIYAAINQVRAVI
NS5	NS5	AAINQVRAVIGKENYVDY
NS5	NS5	VIGKENYVDYMTSLRRY
NS5	NS5	VDYMTSLRRYEDVLI
NS5	NS5	SLRRYEDVLIQEDRVI
