# Supplementary material for: Cellular Immune Responses to Live Attenuated Japanese Encephalitis (JE) Vaccine SA14-14-2 in Adults in a JE/Dengue Co-Endemic Area
Source: PLoS Negl Trop Dis. 2017 Jan 30;11(1):e0005263. doi: 10.1371/journal.pntd.0005263 (PMC5279729; doi:10.1371/journal.pntd.0005263)
Supplement: S2 Data — (XLSX) [file pntd.0005263.s007.xlsx]

## Sheet: SUMMARY
CLINICAL DATA							SEROLOGY/PRNT (1/PRNT50)								IFN-GAMMA ELISPOT (total SFC/million PBMC)									PROLIFERATION										FLOW CYTOMETRY/ICS (I = IFNg, 2 = IL2, M = MIP-1b, T = TNF)
subject	Vaccine lot no	Date of vaccination	Date of adverse event1	Nature of adverse event1	Date of adverse event2	Nature of adverse event2	TW0 PRNT	TW4 PRNT	TW8 PRNT	TW16-26 PRNT	TW0 DENV1	TW0 DENV2	TW0 DENV3	TW0 DENV4	TW0 ELISPOT	TW1 ELISPOT	TW2 ELISPOT	TW4 ELISPOT	TW8 ELISPOT	TW16-26 ELISPOT	Total no pools +ve any timepoint	Peak ELISpot	No of pools +ve at peak	TW0 CD4 prolif, avg % per pool	TW2 CD4 prolif, avg % per pool	TW4 CD4 prolif, avg % per pool	TW8 CD4 prolif, avg % per pool	TW16-26 CD4 prolif, avg % per pool	TW0 CD8 prolif, avg % per pool	TW2 CD8 prolif, avg % per pool	TW4 CD8 prolif, avg % per pool	TW8 CD8 prolif, avg % per pool	TW16-26 CD8 prolif, avg % per pool	ICS assays	CD4+, I+2+M+T+	CD4+, I+2+M+T-	CD4+, I+2+M-T+	CD4+, I+2+M-T-	CD4+, I+2-M+T+	CD4+, I+2-M+T-	CD4+, I+2-M-T+	CD4+, I+2-M-T-	CD4+, I-2+M+T+	CD4+, I-2+M+T-	CD4+, I-2+M-T+	CD4+, I-2+M-T-	CD4+, I-2-M+T+	CD4+, I-2-M+T-	CD4+, I-2-M-T+
001/1	201107C017-1	2012-07-31	NA				6	158	106	70	312	3105	398	545	160	0	182.5	337.5	1095	45	10	962.5	8	0	1.2265	3.85667	1.875	8.13333	4.24	0.7945	1.21167	0.325167	4.97	POS	0.055	0.001479	0.04005	0.004	0.011	0.00114	0.01288	-0.08805	0.002619	0.00681	0.03	0.079	0.01584	0.00162	0.02
004/1	201107C017-1	2012-07-27	NA				1	2	0	4					0	0	127.5	0	0	0	1	123.5	1	0	11.8033	10.9167	10.0383	4.36667	0	5.40833	2.30333	0.503667	1.76167	NEG
007/1	201107C017-1	2012-07-27	NA				0	46		29					0	0	525		0	0	7	458	7	4.62167	6.58333	6.08333	16.43	6.44917	0	2.61167	0	0.868667	0.721667	NEG
017/1	201107C021-2	2012-07-19	NA				0	23	45	0					0	1338	193	0		0	10	1338	10	10.2433		15.2267		10.9	0.421667	2.32567			1.775	POS	0	0	0.007942	0.00389	0	0.000973	0.00159	0.012	0	0	0.02827	0.00709	0	0.00303	0
018/1	201107C017-1	2012-07-27	NA				19	1	32	0			0		0	0	93	118	328	0	5	328	5	8.07167			0	19.165	0.380667			0	1.66333	NEG
020/1	201107C017-1	2012-10-09	2012-11-13	Fever, headache, Myalgia, Sore throat	2012-11-27	Fever and Dry Cough	0	26	47	3	647	278	119	54	0	180	301	88	190	0	6	301	6	13.0433	8.33			0	4.55633	1.75133			0	NEG
023/1	201206C030-2	2013-03-23	NA				2	19	30				109		0	125	148	505	0		9	505	7	16.65	19.005		2.52333		1.344	2.4		0		POS	0.00131	0	0	0	0	0.000697	0	0.027	0	4.2e-05	0.0061	0.02271	0	0.00221	0.005
005/3	201107C021-2	2012-09-29	NA				16	115	51	38					0	319	35	0	45	0	8	319	8	0	9.91967		2.395	4.19667	0.211667	0.801667		0	0	NEG
008/3	201103C002-2	2012-05-31	2012-05-30	Dizziness & Headache	2012-06-17	Fever	2	50	25	38			259		0		0	0	0		0	0	0	21.56			0		0.293667			0		ND
010/3	201103C002-2	2012-05-31	2012-06-15	Dizziness	2012-08-17	Fever and myalgia	0		0						0																			NEG
012/3	201107C021-2	2012-06-19	NA				0	0	0	0	81	569	427	2327	0	1221	236	124	120	95	7	1221	6	12.3283	6.19667	5.23		2.86667	11.3487	12.311	0		4.368	NEG
015/3	201107C021-2	2012-09-15	NA				3	11	13				1685		0	0	0	0	0	0	0	0	0	0				2.12667	2.75				0	NEG
017/3	201107C021-2	2012-09-17	(dropped out after 1 week)				0								0	0																		ND
019/3	201206C030-2	2013-03-22	NA				123	1188	14		17	538	150	104	0	0	537	85	0		2	537	2	3.01667	9.825		5.93667		0.435	0.216667		0		POS	0.00105	0	0	0.004188	0.000524	0	0.000518	0.027	0	0.003138	0.00412	0.02375	0	0	0.006
020/3	201206C030-2	2013-03-23	NA				34	42	83						0	83		0	0		2	83	2	0			0.803333		0			0		NEG
022/3	201206C030-2	2013-04-11	NA				0	0	0						0		0	183	0		4	183	4											NEG
023/3	201206C030-2	2013-04-11	NA				0	19	14				0		0	0		220	0		2	220	2											POS	0.001	0	0.001944	0.00033	0	0.000444	0	0.012	0	0	0.00378	0.04389	0	0	0.003

## Sheet: Cross-reactivity data
subject	source	virus	peptide sequence	Subset	% responding T cells
012/3	TCL to TAVLAPTRVVAAEMAEVL	DENV3	TRVVAAEMEEAMKGLPI	CD8	0.205
012/3	TCL to TAVLAPTRVVAAEMAEVL	DENV2/4	APTRVVAAEMEEALRGL	CD8	0.395
012/3	TCL to TAVLAPTRVVAAEMAEVL	DENV2/4	LRTLILAPTRVVAAEM	CD8	10.845
012/3	TCL to TAVLAPTRVVAAEMAEVL	DENV1	NVRTLILAPTRVVASEM	CD8	12.145
012/3	TCL to TAVLAPTRVVAAEMAEVL	JEV vaccine	TAVLAPTRVVAAEMAEVL	CD8	4.885
012/3	TCL to TAVLAPTRVVAAEMAEVL	JEV wild type	TAVLAPTRVVAAEMAEAL	CD8	5.165
012/3	TCL to TAVLAPTRVVAAEMAEVL	Neg	Neg	CD8	0.055
020/1	TCL to GATWVDLVLEGDSCLTIM	DENV1/3	SGATWVDVVLEHGGCV	CD8	6.67
020/1	TCL to GATWVDLVLEGDSCLTIM	DENV1/3	RDFVEGLSGATWVDVVL	CD8	3.06
020/1	TCL to GATWVDLVLEGDSCLTIM	WNV	SGATWVDLVLEGDSCVTI	CD8	3.66
020/1	TCL to GATWVDLVLEGDSCLTIM	WNV	RDFLEGVSGATWVDLVL	CD8	5.81
020/1	TCL to GATWVDLVLEGDSCLTIM	JEV wild type	GATWVDLVLEGDSCLTIM	CD8	4.58
020/1	TCL to GATWVDLVLEGDSCLTIM	Neg	Neg	CD8	0
020/1	TCL to GATWVDLVLEGDSCLTIM	JEV	GATWVDLVLEGDSCLTIM	CD8	0.24
020/1	TCL to GATWVDLVLEGDSCLTIM	JEV	IEGASGATWVDLVLE	CD8	0.15
020/1	TCL to GATWVDLVLEGDSCLTIM	JEV	VLEGDSCLTI	CD8	0.02
020/1	TCL to GATWVDLVLEGDSCLTIM	JEV	GASGATWVDL	CD8	0.00651
020/1	TCL to GATWVDLVLEGDSCLTIM	JEV	GATWVDLVL	CD8	0.55
020/1	TCL to GATWVDLVLEGDSCLTIM	JEV	ATWVDLVL	CD8	0.48
020/1	TCL to GATWVDLVLEGDSCLTIM	Neg	Neg	CD8	0.00291
020/1	TCL to GATWVDLVL	DENV4	GVSGGAWVDLVLEHGGCV	CD8	0.072
020/1	TCL to GATWVDLVL	DENV2	GVSGGSWVDIVLEHGSCV	CD8	0.13
020/1	TCL to GATWVDLVL	DENV1/3	VEGLSGATWVDVVLEHG	CD8	0.26
020/1	TCL to GATWVDLVL	JEV	GATWVDLVL	CD8	0.65
020/1	TCL to GATWVDLVL	Neg	Neg	CD8	0.076
019/3	TCL to pool 4 (NS1)	DENV4	GIRSTTRLENVMWKQIT	CD4	0.15
019/3	TCL to pool 4 (NS1)	DENV4	HKDGVCGIRSTTRLENV	CD4	0.54
019/3	TCL to pool 4 (NS1)	DENV3	GIRSTTRMENLLWKQIA	CD4	0.23
019/3	TCL to pool 4 (NS1)	DENV2	IRSVTRLENLMWKQI	CD4	0.25
019/3	TCL to pool 4 (NS1)	DENV1	GIRSATRLENIMWKQI	CD4	0.23
019/3	TCL to pool 4 (NS1)	WNV	GLRSVSRLEHQMWEAVK	CD4	1.03
019/3	TCL to pool 4 (NS1)	JEV wild type	SVTRLEHQMWEAVRDEL	CD4	1.21
019/3	TCL to pool 4 (NS1)	JEV wild type	GVCGVRSVTRLEHQMW	CD4	0.89
019/3	TCL to pool 4 (NS1)	Neg		CD4	0.16
001/1	TCL to VVAAEMAEALRGLPVRY (JEV wild type), pre-vaccine	JEV	VVAAEMAEALRGLPVRY	CD8	16.2
001/1	TCL to VVAAEMAEALRGLPVRY (JEV wild type), pre-vaccine	WNV	VVAAEMAEALRGLPIRY	CD8	20.9
001/1	TCL to VVAAEMAEALRGLPIRY (WNV), pre-vaccine	JEV	VVAAEMAEALRGLPVRY	CD8	18.2
001/1	TCL to VVAAEMAEALRGLPIRY (WNV), pre-vaccine	WNV	VVAAEMAEALRGLPIRY	CD8	17.3
001/1	TCL to ALRGLPVRY (JEV wild type), 16wk post-vaccine	JEV wt	VVAAEMAEALRGLPVRY	CD8	12.1
001/1	TCL to ALRGLPVRY (JEV wild type), 16wk post-vaccine	JEV vaccine	VVAAEMAEVLRGLPVRY	CD8	5.99
001/1	TCL to ALRGLPVRY (JEV wild type), 16wk post-vaccine	DENV/WNV	ALRGLPIRY	CD8	29
001/1	TCL to VVAAEMAEVLRGLPVRY (JEV vaccine), 16wk post-vaccine	JEV wt	VVAAEMAEALRGLPVRY	CD8	1.95
001/1	TCL to VVAAEMAEVLRGLPVRY (JEV vaccine), 16wk post-vaccine	JEV vaccine	VVAAEMAEVLRGLPVRY	CD8	2.9
001/1	TCL to VVAAEMAEVLRGLPVRY (JEV vaccine), 16wk post-vaccine	DENV/WNV	ALRGLPIRY	CD8	19.2
001/1	TCL to ALRGLPIRY (DENV/WNV), 16wk post-vaccine	JEV wt	VVAAEMAEALRGLPVRY	CD8	18.5
001/1	TCL to ALRGLPIRY (DENV/WNV), 16wk post-vaccine	JEV vaccine	VVAAEMAEVLRGLPVRY	CD8	5.6
001/1	TCL to ALRGLPIRY (DENV/WNV), 16wk post-vaccine	DENV/WNV	ALRGLPIRY	CD8	29.6
	TW16 TCL data:				I = IFNg	T = TNF	M = MIP-1b
	T cell line	Virus	TUBE NAME	Subset	I+M+T+	I+M+T-	I+M-T+	I+M-T-	I-M+T+	I-M+T-	I-M-T+
001/1	VVAAEMAEVLRGLPVRY (JE vacc)		Neg	CD8	0.07	0.12	0.00774	0.19	0.12	0.68	0.16
001/1	VVAAEMAEVLRGLPVRY (JE vacc)	JEV wild type	VVAAEMAEALRGLPVRY	CD8	1.36	0.74	0.078	0.016	2.6	8.48	0.58
001/1	VVAAEMAEVLRGLPVRY (JE vacc)	JE vaccine	VVAAEMAEVLRGLPVRY	CD8	1.7	1.57	0	0.035	2.07	9.87	0.46
001/1	VVAAEMAEVLRGLPVRY (JE vacc)	DENV/WNV	ALRGLPIRY	CD8	6.81	11.4	0	0.33	0.46	9.66	0.29
001/1	ALRGLPIRY (DENV)		Neg	CD8	0.02	0	0.031	0.29	0.016	0.086	0.16
001/1	ALRGLPIRY (DENV)	JEV wild type	VVAAEMAEALRGLPVRY	CD8	5.2	2.34	0.15	0.095	0.79	2.26	0.24
001/1	ALRGLPIRY (DENV)	JE vaccine	VVAAEMAEVLRGLPVRY	CD8	2.32	1.33	0.041	0.092	0.68	4.52	0.18
001/1	ALRGLPIRY (DENV)	DENV/WNV	ALRGLPIRY	CD8	11.3	7.88	0.2	0.21	0.29	3.14	0.32
001/1	ALRGLPVRY (JEV)		Neg	CD8	0.035	0.014	0	0.12	0.035	0.11	0.043
001/1	ALRGLPVRY (JEV)	JEV wild type	VVAAEMAEALRGLPVRY	CD8	3.07	0.87	0.082	0.068	0.26	0.99	0.12
001/1	ALRGLPVRY (JEV)	JE vaccine	VVAAEMAEVLRGLPVRY	CD8	2.96	1.13	0.00833	0.17	0.62	4.5	0.17
001/1	ALRGLPVRY (JEV)	DENV/WNV	ALRGLPIRY	CD8	12.7	6.09	0.12	0.56	0.31	2.54	0.11

## Sheet: 001-1 ELISPOT
Time-point	TW0	TW2	TW4	TW8	TW16	TW0	TW16	TW16	TW0	TW16
Antigen	Pool 6 (NS3-N)	Pool 6 (NS3-N)	Pool 6 (NS3-N)	Pool 6 (NS3-N)	Pool 6 (NS3-N)	VVAAEMAEALRGLPVRY	VVAAEMAEALRGLPVRY	VVAAEMAEVLRGLPVRY	VVAAEMAEALRGLPIRY	ALRGLPIRY
Source	JEV wild type	JE vaccine	JE vaccine	JE vaccine	JE vaccine	JEV wild type	JEV wild type	JE vaccine	WNV	DENV2/4/WNV
SFC/million PBMC rep1	0	85	35	90	35	95	170	30	80	140
SFC/million PBMC rep2	113.333	100	95	95	50	70	115	10	100	165
SFC/million PBMC rep3	128.333	85	75	40	50	85	105	65	115	95
SFC/million PBMC rep4*	ND	65	25	85	ND
* in occasional experiments 4 replicates were conducted
